# Supplementary material for: Achieving good adherence to inhaled corticosteroids after weighing canisters of asthmatic children
Source: F1000Res. 2017 Mar 14;6:266. [Version 1] doi: 10.12688/f1000research.10710.1 (PMC5553081; doi:10.12688/f1000research.10710.1)
Supplement: Canister weight and percent of adherence — Raw data of canister weight (original and discarded weight), results of the actuated dose equation and percent of adherence. [file f1000research-6-11547-s0000.tgz]

Archive with 1 entries (1 files):
- 7572fb13-5399-4c2b-aff3-a1dc018429ee_Dataset_1..csv
