# Supplementary material for: Achieving good adherence to inhaled corticosteroids after weighing canisters of asthmatic children
Source: F1000Res. 2017 Mar 14;6:266. [Version 1] doi: 10.12688/f1000research.10710.1 (PMC5553081; doi:10.12688/f1000research.10710.1)
Supplement: Canister weight and percent of adherence — Raw data of canister weight (original and discarded weight), results of the actuated dose equation and percent of adherence. [file f1000research-6-11547-s0000.tgz › 7572fb13-5399-4c2b-aff3-a1dc018429ee_Dataset_1..csv]

date_original	original weight	date_discard	discard weight	results of the actuated dose equation	day of canister use	prescribed dose	percent of adherence	visit
4/4/2013	18.895	30/5/2013	11.462	109	56	112	97	1
22/5/2013	18.811	24/7/2013	10.748	119	63	126	94	1
2/7/2013	18.892	1/9/2013	10.258	126	61	122	103	1
1/8/2013	18.881	2/10/2013	14.141	69	62	124	56	1
20/8/2013	18.839	22/10/2013	10.133	128	63	126	102	1
1/9/2013	18.929	29/10/2013	11.027	115	58	116	99	1
15/9/2013	18.864	12/11/2013	10.454	123	58	116	106	1
8/10/2013	18.779	3/12/2013	12.027	100	56	112	90	1
8/10/2013	18.811	3/12/2013	14.761	60	56	112	54	1
8/10/2013	18.849	3/12/2013	10.63	121	56	112	108	1
9/10/2013	18.859	3/12/2013	11.544	107	55	110	98	1
9/10/2013	18.787	4/12/2013	12.354	96	56	112	85	1
8/10/2013	18.852	11/12/2013	10.465	123	64	128	96	1
22/10/2013	18.791	17/12/2013	15.921	43	56	112	39	1
22/10/2013	18.808	17/12/2013	11.317	111	56	112	99	1
22/10/2013	18.837	17/12/2013	7.889	161	56	112	144	1
22/10/2013	18.855	17/12/2013	12.633	91	56	112	82	1
25/10/2013	18.89	20/12/2013	12.65	91	56	112	81	1
22/10/2013	18.663	24/12/2013	16.042	42	63	126	33	1
25/10/2013	18.821	24/12/2013	15.323	52	60	120	43	1
30/10/2013	18.829	24/12/2013	11.881	102	55	110	93	1
30/10/2013	18.843	24/12/2013	10.731	119	55	110	108	1
1/11/2013	18.874	24/12/2013	12.274	97	53	106	91	1
30/10/2013	18.818	25/12/2013	10.776	119	56	112	106	1
8/11/2013	18.82	3/1/2014	10.691	120	56	112	107	1
8/11/2013	18.864	3/1/2014	12.061	100	56	112	89	1
8/11/2013	18.854	3/1/2014	10.831	118	56	112	105	1
5/11/2013	18.809	7/1/2014	10.568	122	63	126	97	1
6/11/2013	18.856	8/1/2014	10.56	122	63	126	97	1
6/11/2013	18.819	8/1/2014	13.803	74	63	126	59	1
13/11/2013	18.862	8/1/2014	11.908	102	56	112	91	1
8/11/2013	18.89	9/1/2014	9.833	132	62	124	107	1
8/11/2013	18.876	9/1/2014	10.03	130	62	124	104	1
20/11/2013	18.845	15/1/2014	9.358	139	56	112	124	1
22/11/2013	18.814	17/1/2014	11.434	109	56	112	97	1
29/11/2013	18.838	24/1/2014	10.847	118	56	112	105	1
4/12/2013	18.827	5/2/2014	7.934	160	63	126	127	1
18/12/2013	18.794	19/2/2014	14.978	57	63	126	45	1
8/1/2014	18.796	7/3/2014	9.994	130	58	116	112	1
8/1/2014	18.826	12/3/2014	10.07	129	63	126	102	1
10/1/2014	18.843	12/3/2014	10.48	123	61	122	101	1
10/1/2014	18.803	14/3/2014	12.352	96	63	126	76	1
7/2/2014	18.88	4/4/2014	11.984	101	56	112	90	1
12/2/2014	18.775	11/4/2014	11.98	101	58	116	87	1
30/5/2013	18.874	30/7/2013	14.329	67	61	122	55	2
1/9/2013	18.819	29/10/2013	10.52	122	58	116	105	2
2/10/2013	18.872	6/12/2013	13.903	73	65	130	56	2
22/10/2013	18.888	17/12/2013	11.229	112	56	112	100	2
29/10/2013	18.767	24/12/2013	10.607	121	56	112	108	2
12/11/2013	18.867	7/1/2014	10.742	119	56	112	106	2
3/12/2013	18.875	5/2/2014	8.614	150	64	128	117	2
3/12/2013	18.823	5/2/2014	9.494	137	64	128	107	2
3/12/2013	18.856	5/2/2014	8.988	145	64	128	113	2
4/12/2013	18.815	5/2/2014	10.589	121	63	126	96	2
3/12/2013	18.737	5/2/2014	7.825	162	64	128	126	2
11/12/2013	18.739	11/2/2014	9.16	142	62	124	115	2
17/12/2013	18.848	18/2/2014	15.572	48	63	126	38	2
17/12/2013	18.69	18/2/2014	17.146	25	63	126	20	2
25/12/2013	18.815	19/2/2014	12.508	93	56	112	83	2
20/12/2013	18.82	21/2/2014	12.024	100	63	126	80	2
17/12/2013	18.865	25/2/2014	10.942	116	70	140	83	2
24/12/2013	18.825	25/2/2014	13.948	72	63	126	57	2
24/12/2013	18.788	25/2/2014	11.555	107	63	126	85	2
24/12/2013	18.788	25/2/2014	9.962	131	63	126	104	2
24/12/2013	18.845	25/2/2014	14.122	70	63	126	55	2
3/1/2014	18.809	25/2/2014	11.503	108	53	106	102	2
3/1/2014	18.835	4/3/2014	10.862	117	60	120	98	2
8/1/2014	18.801	4/3/2014	11.715	105	55	110	95	2
7/1/2014	18.815	7/3/2014	12.28	97	59	118	82	2
8/1/2014	18.778	7/3/2014	11.321	111	58	116	95	2
8/1/2014	18.907	7/3/2014	14.441	65	58	116	56	2
8/1/2014	18.607	7/3/2014	10.359	125	58	116	108	2
9/1/2014	18.723	7/3/2014	10.557	122	57	114	107	2
3/1/2014	18.883	7/3/2014	10.064	129	63	126	102	2
17/1/2014	18.803	14/3/2014	14.232	68	56	112	61	2
24/1/2014	18.852	21/3/2014	10.796	118	56	112	106	2
5/2/2014	18.806	2/4/2014	12.384	95	56	112	85	2
30/7/2013	18.856	9/10/2013	9.4	139	71	142	98	3
29/10/2013	18.804	24/12/2013	10.813	118	56	112	105	3
6/12/2013	18.822	5/2/2014	10.213	127	61	122	104	3
17/12/2013	18.819	18/2/2014	10.906	117	63	126	93	3
24/12/2013	18.809	25/2/2014	10.632	121	63	126	96	3
7/1/2014	18.835	7/3/2014	10.081	129	59	118	109	3
5/2/2014	18.848	2/4/2014	9.797	133	56	112	119	3
5/2/2014	18.87	2/4/2014	11.556	107	56	112	96	3
11/2/2014	18.47	4/4/2014	13.096	85	52	104	81	3
5/2/2014	18.74	4/4/2014	11.376	110	58	116	95	3
5/2/2014	18.815	4/4/2014	11.244	112	58	116	96	3
5/2/2014	18.84	4/4/2014	10.253	126	58	116	109	3
21/2/2014	18.771	18/4/2014	10.905	117	56	112	104	3
18/2/2014	18.789	23/4/2014	11.831	103	64	128	81	3
25/2/2014	18.761	23/4/2014	16.02	42	57	114	37	3
25/2/2014	18.755	23/4/2014	10.832	118	57	114	103	3
25/2/2014	18.812	23/4/2014	11.019	115	57	114	101	3
25/2/2014	18.792	23/4/2014	15.804	45	57	114	40	3
25/2/2014	18.876	23/4/2014	11.113	114	57	114	100	3
7/3/2014	18.714	30/4/2014	13.806	74	54	108	69	3
7/3/2014	18.846	30/4/2014	13.463	79	54	108	73	3
7/3/2014	18.913	30/4/2014	14.177	69	54	108	64	3
7/3/2014	18.759	30/4/2014	11.223	112	54	108	104	3
